# Supplementary material for: Smaller = Denser, and the Brain Knows It: Natural Statistics of Object Density Shape Weight Expectations
Source: PLoS One. 2015 Mar 13;10(3):e0119794. doi: 10.1371/journal.pone.0119794 (PMC4358826; doi:10.1371/journal.pone.0119794)
Supplement: S1 Dataset — (XLSX) [file pone.0119794.s002.xlsx]

## Sheet: Sheet1
Object	Weight (g)	Volume (cm3)
Smartphone	206.2	140.765
Expo marker	11.4	32.6103
White board eraser	23.3	163.871
Stapler	450.6	445.564
Empty mug	551.4	768.881
Empty 2-Liter bottle	51.6	2261.25
4-pack of lightbulbs	150.3	437.862
Tape dispenser	485.9	540.773
Telephone (portable handset)	186.9	256.13
Computer mouse	81.3	217.62
9-volt battery	45.4	19.1729
Spool of twine	67.3	154.366
TI 36X calculator	117	216.309
Napkins	276.7	5760
Trader Joe's chicken can	425.8	432
Tuna can	172.7	199
Salsa (Trader Joe's)	575.8	448
Kix	340	4095
Croissant	269.1	127.23
Pillsbury Creamy Supreme	479.8	604.4
Phone	102.4	61
iPod	40.7	15.75
Book	466.3	805
Pencil	4.7	3.73
Vick	60	98.2
Glass (empty)	458.2	502
Red raspberry tea	84.6	572
Calculator	123.4	133
Vitamin C	122.5	196.35
Butter	212	414
Sunglasses	29.3	38.5
Flashlight	315.2	59.7656
8" Vizio tablet PC	831.5	735
TV remote	183.1	281.25
Wine bottle (mostly empty)	496.4	1072.33
Dinner plate	595.8	2123.72
Women's tennis shoe	272.6	1620
Bottle of motor oil (full)	917.6	1121.59
Roll of shipping tape	100.2	317.434
Full bowl of cereal	666.9	475.292
Kitchen timer	90.6	275.097
Glass of water (full)	715.8	827.024
Glass (empty)	430.8	827.024

## Sheet: removeoutliers
		vol	dens
		1.99	5.72864
		10	2.33
		27.19	16.5723
		46.92	11.7519
		137.99	0.37394
		26.72	5.625
		33	14.7242
		15.63	11.9578
		13.28	6.12199
		9.42	7.14437
		13.2	8.86364
		1131	0.117595
		34	1.99118
		432	0.985648
		199	0.867839
		448	1.28527
		127.23	2.11507
		604.4	0.793845
		61	1.67869
		15.75	2.58413
		805	0.579255
		3.73	1.26005
		98.2	0.610998
		502	0.912749
		572	0.147902
		133	0.92782
		196.35	0.623886
		414	0.512077
