# Supplementary material for: Smaller = Denser, and the Brain Knows It: Natural Statistics of Object Density Shape Weight Expectations
Source: PLoS One. 2015 Mar 13;10(3):e0119794. doi: 10.1371/journal.pone.0119794 (PMC4358826; doi:10.1371/journal.pone.0119794)
Supplement: S3 Dataset — (XLSX) [file pone.0119794.s004.xlsx]

## Sheet: 3d
	Object	Weight (g)	Volume from Matlab (m^3)	Volume (cc)	Density (g/cm^3)
Artifacts	aveeno	368.6	0.000556812	556.812	0.661983
n = 28	big phone	191.9	0.000320147	320.147	0.599411
	Brian's shoe	472.6	0.00146738	1467.38	0.322071
	toy car	1255	0.0044918	4491.8	0.279398
	flax cereal box	329.7	0.00233735	2337.35	0.141057
	chili can	488.3	0.000293125	293.125	1.66584
	coffee tin	483	0.00184899	1848.99	0.261223
	Coke can	370.8	0.000261821	261.821	1.41623
	mini toy dog	134.1	9.39621e-05	93.9621	1.42717
	blue chalkboard eraser	68.4	0.000674866	674.866	0.101354
	Goof off cleaning	357.3	0.000528638	528.638	0.675888
	green tea box	136.8	0.00189113	1891.13	0.0723377
	iron	1447	0.00242964	2429.64	0.595561
	cereal box	312.5	0.00348862	3488.62	0.0895769
	Jon's shoe	331.2	0.00262655	2626.55	0.126097
	cellphone	115.3	7.69349e-05	76.9349	1.49867
	stuffed penguin	224.6	0.00355195	3551.95	0.0632329
	post-it notes	152.1	0.000137672	137.672	1.1048
	salt	769.7	0.000379456	794.43	0.96887
	scientific calculator	139.3	0.000155087	180.46	0.771918
	stapler	500.8	0.000299655	299.655	1.67125
	black statue	465.5	0.000577305	577.305	0.806332
	tape dispenser	508.7	0.000563381	563.381	0.902942
	travel mug	217.3	0.000762874	762.874	0.284844
	vitamin bottle	368.5	0.000562423	673.928	0.546795
	men's wallet	179.2	0.000225906	225.906	0.793251
	WD40	310	0.000389695	389.695	0.795493
	spray paint can	398	0.00051563	515.63	0.771871
Natural kinds	banana	185.8	0.000135657	135.657	1.36963
n = 28	cucumber	289.6	0.00024689	246.89	1.17299
	granny smith	162.4	0.000155187	155.187	1.04648
	lettuce head	577.5	0.00121908	1219.08	0.473718
	nectarine	314.2	0.000228458	228.458	1.37531
	orange	211.2	0.000210309	210.309	1.00424
	watermelon	2051	0.00121806	1218.06	1.68382
	avocado	179.5	0.000168417	168.417	1.06581
	bell pepper	199.2	0.000327408	327.408	0.608415
	broccoli	227.6	0.000453485	453.485	0.501891
	zucchini	217.5	0.000248361	248.361	0.87574
	garlic	79.6	0.000110955	110.955	0.717408
	ginger	57.2	5.57957e-05	55.7957	1.02517
	green onions	134.6	0.00035575	355.75	0.378356
	kiwi	103.4	9.57252e-05	95.7252	1.08018
	lime	86.4	8.74834e-05	87.4834	0.987616
	mushroom	35.2	7.97402e-05	79.7402	0.441433
	onion	399.8	0.000419802	419.802	0.952354
	pear	277.4	0.000248104	248.104	1.11808
	persimmon	121	0.000100254	100.254	1.20694
	pinecone (female)	297.8	0.000227123	227.123	1.31119
	potato	341.8	0.000226513	226.513	1.50897
	tomato	107.6	0.000109464	109.464	0.982969
	corn	263.7	0.000306759	306.759	0.859632
	coconut	918.8	0.000582192	582.192	1.57817
	mango	398.4	0.000353758	353.758	1.12619
	pineapple	1583	0.00166909	1669.09	0.948422
	melon	1745	0.0014879	1487.9	1.1728

## Sheet: tapemeasure
Artifacts:	Object	Weight (g)	Volume (cm3)	Density		log volume	log density
n = 43	Smartphone	206.2	140.765	1.46485		4.94709	0.381756
	Expo marker	11.4	32.6103	0.349583		3.48463	-1.05101
	White board eraser	23.3	163.871	0.142185		5.09908	-1.95062
	Stapler	450.6	445.564	1.0113		6.09934	0.0112385
	Empty mug	551.4	768.881	0.717146		6.64494	-0.332476
	Empty 2-Liter bottle	51.6	2261.25	0.0228192		7.72367	-3.78015
	4-pack of lightbulbs	150.3	437.862	0.343259		6.0819	-1.06927
	Tape dispenser	485.9	540.773	0.898528		6.293	-0.106997
	Telephone (portable handset)	186.9	256.13	0.729708		5.54568	-0.315111
	Computer mouse	81.3	217.62	0.373587		5.38275	-0.984605
	9-volt battery	45.4	19.1729	2.36793		2.9535	0.862016
	Spool of twine	67.3	154.366	0.435976		5.03933	-0.830167
	TI 36X calculator	117	216.309	0.540892		5.37671	-0.614535
	Napkins	276.7	5760	0.0480382		8.65869	-3.03576
	Trader Joe's chicken can	425.8	432	0.985648		6.06843	-0.0144558
	Tuna can	172.7	199	0.867839		5.2933	-0.141749
	Salsa (Trader Joe's)	575.8	448	1.28527		6.10479	0.250967
	Kix	340	4095	0.0830281		8.31752	-2.48858
	Croissant	269.1	127.23	2.11507		4.846	0.749087
	Pillsbury Creamy Supreme	479.8	604.4	0.793845		6.40424	-0.230867
	Phone	102.4	61	1.67869		4.11087	0.518013
	iPod	40.7	15.75	2.58413		2.75684	0.949388
	Book	466.3	805	0.579255		6.69084	-0.546013
	Pencil	4.7	3.73	1.26005		1.31641	0.231154
	Vick	60	98.2	0.610998		4.58701	-0.492662
	Glass (empty)	458.2	502	0.912749		6.2186	-0.0912943
	Red raspberry tea	84.6	572	0.147902		6.34914	-1.9112
	Calculator	123.4	133	0.92782		4.89035	-0.074918
	Vitamin C	122.5	196.35	0.623886		5.2799	-0.471788
	Butter	212	414	0.512077		6.02587	-0.66928
	Sunglasses	29.3	38.5	0.761039		3.65066	-0.273071
	Flashlight	315.2	59.7656	5.27393		4.09043	1.66278
	8" Vizio tablet PC	831.5	735	1.13129		6.59987	0.123361
	TV remote	183.1	281.25	0.651022		5.63924	-0.429212
	Wine bottle (mostly empty)	496.4	1072.33	0.462917		6.97759	-0.770207
	Dinner plate	595.8	2123.72	0.280546		7.66092	-1.27102
	Women's tennis shoe	272.6	1620	0.168272		7.39018	-1.78218
	Bottle of motor oil (full)	917.6	1121.59	0.818124		7.0225	-0.200741
	Roll of shipping tape	100.2	317.434	0.315657		5.76027	-1.1531
	Full bowl of cereal	666.9	475.292	1.40314		6.16393	0.338711
	Kitchen timer	90.6	275.097	0.329338		5.61712	-1.11067
	Glass of water (full)	715.8	827.024	0.865513		6.71783	-0.144433
	Glass (empty)	430.8	827.024	0.520904		6.71783	-0.65219
Removing natural kinds
	Orange	133	1131	0.117595		7.03086	-2.14051
	Lemon	67.7	34	1.99118		3.52636	0.688726
	Banana	188.4	276.46	0.681473		5.62207	-0.383499
	Onion	301.6	381.694	0.790162		5.94462	-0.235518
